# Supplementary material for: Concussion Symptoms Scale and the Association with Temperature, Equipment, and Play Duration in Non-Concussed Football Players
Source: Sports (Basel). 2026 Mar 31;14(4):133. doi: 10.3390/sports14040133 (PMC13119781; doi:10.3390/sports14040133)
Supplement: Supplementary file 1 [file sports-14-00133-s001.zip]

Archive with 5 entries (4 files):
- Supplementary Materials/
- Supplementary Materials/Table S1.pdf
- __MACOSX/Supplementary Materials/._Table S1.pdf
- Supplementary Materials/Table S2.pdf
- __MACOSX/Supplementary Materials/._Table S2.pdf
